# Supplementary material for: Tracing the invisible mutant ADNP protein in Helsmoortel-Van der Aa syndrome patients
Source: Sci Rep. 2024 Jun 26;14:14710. doi: 10.1038/s41598-024-65608-x (PMC11208605; doi:10.1038/s41598-024-65608-x)
Supplement: Supplementary file 1 — Supplementary Figures. [file 41598_2024_65608_MOESM1_ESM.xlsx]

## Sheet: Figure 1A
Literature-published ADNP antibodies give raise to non-specific binding (Figure 1A)

## Sheet: Figure 1B
Literature-published ADNP antibodies give raise to non-specific binding (Figure 1B)

## Sheet: Figure 1C 
Literature-published ADNP antibodies give raise to non-specific binding (Figure 1C)

## Sheet: Figure 1D
Literature-published ADNP antibodies give raise to non-specific binding (Figure 1D)

## Sheet: Figure 2B
Literature-published ADNP antibodies give raise to non-specific binding (Figure 2B)

## Sheet: Figure 2C
Literature-published ADNP antibodies give raise to non-specific binding (Figure 2C)

## Sheet: Figure 3A
A polyclonal N-terminal ADNP antibody from Aviva Systems detects ADNP specifically in murine and rat tissues and suggests proteolytic processing of the protein in the human brain (Figure 3A)

## Sheet: Figure 3B
A polyclonal N-terminal ADNP antibody from Aviva Systems detects ADNP specifically in murine and rat tissues and suggests proteolytic processing of the protein in the human brain (Figure 3B)

## Sheet: Figure 3C
A polyclonal N-terminal ADNP antibody from Aviva Systems detects ADNP specifically in murine and rat tissues and suggests proteolytic processing of the protein in the human brain (Figure 3C)

## Sheet: Figure 3D
A polyclonal N-terminal ADNP antibody from Aviva Systems detects ADNP specifically in murine and rat tissues and suggests proteolytic processing of the protein in the human brain (Figure 3D)

[truncated: 37 more sheets: Figure 3E, Figure 3F, Figure 4A, Figure 4B, Figure 4C, Figure 5A-C, Figure 5D-F, Figure 5G-I, Figure 6A, Figure 6B, Figure 6C, Figure 6D, Figure 6E, Figure 6F, Figure 7A, Figure 7B, Figure 7C, Figure 7D, Figure 8A, Figure 8B …]
